# Supplementary material for: Network vulnerability-based and knowledge-guided identification of microRNA biomarkers indicating platinum resistance in high-grade serous ovarian cancer
Source: Clin Transl Med. 2019 Oct 29;8:28. doi: 10.1186/s40169-019-0245-6 (PMC6820656; doi:10.1186/s40169-019-0245-6)
Supplement: Supplementary file 2 — Additional file 2. Differentially expressed mRNAs between platinum-resistant and platinum-sensitive HGSC patients. [file 40169_2019_245_MOESM2_ESM.xls]

## Sheet: Sheet1
Additional file 2. Differentially expressed mRNAs between platinum-resistant and platinum-sensitive HGSC patients
Gene ID	log2(FC)	P value
ENSG00000145723	0.642588	3.18371e-07
ENSG00000178950	-0.879493	4.40262e-07
ENSG00000132481	-1.0236	4.36229e-06
ENSG00000162819	0.606351	1.15093e-05
ENSG00000117597	0.68529	2.24771e-05
ENSG00000204771	-1.37282	2.46955e-05
ENSG00000174695	0.725629	2.91872e-05
ENSG00000179979	-0.920722	3.4849e-05
ENSG00000267801	-0.928934	3.86849e-05
ENSG00000109736	-0.739831	4.03189e-05
ENSG00000115514	0.727049	4.28929e-05
ENSG00000085365	0.940718	4.35933e-05
ENSG00000159692	-0.632017	4.39387e-05
ENSG00000142327	-0.628048	4.6857e-05
ENSG00000152422	0.758109	5.38914e-05
ENSG00000173327	-0.603322	6.02009e-05
ENSG00000197563	0.809339	6.27634e-05
ENSG00000169570	0.824971	6.4089e-05
ENSG00000226179	-1.50916	6.75197e-05
ENSG00000113583	0.655463	6.80954e-05
ENSG00000143742	0.614616	6.85084e-05
ENSG00000160957	-1.14836	7.4869e-05
ENSG00000110719	-0.876102	7.61691e-05
ENSG00000223839	-1.63791	8.53934e-05
ENSG00000168924	-0.674039	8.78565e-05
ENSG00000231177	-0.816208	8.8278e-05
ENSG00000255224	-0.769562	8.87798e-05
ENSG00000116918	0.656049	8.93914e-05
ENSG00000197785	-0.622805	9.19683e-05
ENSG00000173137	-0.807135	9.95825e-05
ENSG00000117697	0.67463	0.000102113
ENSG00000106460	0.909954	0.000107788
ENSG00000141556	-0.753553	0.000109095
ENSG00000157873	-0.932621	0.000109902
ENSG00000173013	-1.25726	0.000112676
ENSG00000112874	0.781557	0.000118249
ENSG00000111911	0.71033	0.000122416
ENSG00000205593	-0.744004	0.000123494
ENSG00000231925	-0.720768	0.000123766
ENSG00000167799	-1.12732	0.000126631
ENSG00000119048	0.628938	0.00012772
ENSG00000167995	-0.803738	0.000128576
ENSG00000113595	0.943955	0.000129911
ENSG00000105287	-0.622928	0.000130015
ENSG00000269554	-0.703853	0.000130446
ENSG00000137474	-0.819682	0.000141504
ENSG00000187811	-0.889027	0.000147752
ENSG00000260179	-0.751154	0.000148039
ENSG00000134970	1.0099	0.000154132
ENSG00000160072	-0.792518	0.000163392
ENSG00000169683	-0.81792	0.000164255
ENSG00000182368	-1.27434	0.000165269
ENSG00000156735	0.790953	0.000168112
ENSG00000001561	0.9125	0.000175078
ENSG00000157734	-0.835655	0.000176054
ENSG00000169193	0.792693	0.000176137
ENSG00000120992	1.00139	0.000189183
ENSG00000141577	-0.80405	0.000193089
ENSG00000213638	-0.711441	0.000201623
ENSG00000105866	0.958642	0.000214713
ENSG00000180096	-0.921418	0.000238033
ENSG00000075089	0.70078	0.000242291
ENSG00000129646	-0.869461	0.000246535
ENSG00000267106	0.657155	0.000251644
ENSG00000100258	-0.63139	0.000252832
ENSG00000266422	-1.26734	0.000262109
ENSG00000048392	0.764613	0.000265877
ENSG00000131591	-0.668764	0.000272622
ENSG00000143756	0.676868	0.000274251
ENSG00000197530	-0.755645	0.000280117
ENSG00000013810	-0.816768	0.000287109
ENSG00000083123	0.679356	0.000288124
ENSG00000127419	-0.668541	0.000294309
ENSG00000139977	0.659831	0.000294846
ENSG00000164823	0.692107	0.000323491
ENSG00000254685	0.715534	0.000327804
ENSG00000131931	0.639799	0.000330718
ENSG00000184224	-0.627168	0.000333469
ENSG00000170464	0.717574	0.000334348
ENSG00000205133	0.9462	0.00033841
ENSG00000177989	-1.02811	0.000338595
ENSG00000104343	0.805638	0.000340039
ENSG00000164751	0.611065	0.000345567
ENSG00000187997	-1.12333	0.000358504
ENSG00000256116	-0.633569	0.000360987
ENSG00000161896	1.74828	0.000367137
ENSG00000264772	-0.743394	0.000367316
ENSG00000197860	0.725369	0.000369466
ENSG00000130222	-0.828045	0.000371626
ENSG00000178685	-0.796714	0.000377463
ENSG00000160972	-0.760219	0.000379982
ENSG00000198898	0.586573	0.00038302
ENSG00000067533	0.70304	0.000388396
ENSG00000165832	0.867651	0.000389788
ENSG00000092978	0.638818	0.000392422
ENSG00000178814	-0.915888	0.000394685
ENSG00000087008	-0.656185	0.000410567
ENSG00000181904	0.867541	0.000434032
ENSG00000165476	0.596817	0.000451058
ENSG00000107614	0.905245	0.000451796
ENSG00000071894	-0.668055	0.000461431
ENSG00000215791	-1.24377	0.000465865
ENSG00000186710	-1.41811	0.00046737
ENSG00000166275	0.608009	0.000467601
ENSG00000170385	0.77368	0.000467678
ENSG00000162733	1.60683	0.000500773
ENSG00000196937	0.713735	0.000511886
ENSG00000267152	1.23883	0.000515956
ENSG00000236078	-0.737049	0.000527421
ENSG00000104331	0.594966	0.000529405
ENSG00000197223	0.604708	0.000530639
ENSG00000107669	0.706448	0.000538038
ENSG00000122042	0.749762	0.000542275
ENSG00000253738	0.605844	0.000542918
ENSG00000141524	-0.654294	0.000552311
ENSG00000258384	-0.788224	0.000555834
ENSG00000126759	-1.07123	0.000565212
ENSG00000147475	0.741901	0.000567937
ENSG00000104497	0.818235	0.000570523
ENSG00000145743	0.6913	0.000575623
ENSG00000162813	0.638605	0.000588823
ENSG00000129654	-1.3444	0.000597953
ENSG00000085788	0.695924	0.000598435
ENSG00000136643	0.634574	0.000600599
ENSG00000259639	-0.845251	0.000601152
ENSG00000198015	0.618601	0.000607808
ENSG00000215375	-0.843648	0.00061011
ENSG00000169718	-0.619084	0.000616168
ENSG00000184517	0.61832	0.000622162
ENSG00000167483	-0.644518	0.000628052
ENSG00000073169	-0.630049	0.000634266
ENSG00000187735	0.633054	0.000635814
ENSG00000128335	-0.79492	0.000638582
ENSG00000107643	0.616784	0.00063926
ENSG00000223361	-0.983638	0.00064144
ENSG00000265100	-0.804577	0.000649906
ENSG00000169972	-0.690869	0.000650002
ENSG00000113658	0.651661	0.000671566
ENSG00000054654	-0.632602	0.000678639
ENSG00000140691	-0.65267	0.000696123
ENSG00000258985	-1.11857	0.000698899
ENSG00000254593	-0.956953	0.000731041
ENSG00000254206	-1.00019	0.000733526
ENSG00000164197	1.33337	0.000737127
ENSG00000174276	-0.604954	0.000739987
ENSG00000110315	0.586241	0.000741608
ENSG00000006576	0.589244	0.000763381
ENSG00000067829	-0.694265	0.000772183
ENSG00000144048	0.622467	0.00077414
ENSG00000164209	0.716206	0.000774599
ENSG00000255529	0.620634	0.000777595
ENSG00000100234	1.48455	0.000812794
ENSG00000219545	0.784591	0.000812838
ENSG00000130489	-0.635666	0.000814879
ENSG00000203512	-0.630443	0.00082645
ENSG00000204173	-0.688791	0.000828128
ENSG00000021574	0.706138	0.000848959
ENSG00000162980	0.637295	0.000857438
ENSG00000065154	0.752712	0.000864554
ENSG00000164603	0.604439	0.000869057
ENSG00000266777	-0.799631	0.0008695
ENSG00000107679	0.783617	0.000871843
ENSG00000213590	-0.814788	0.000882671
ENSG00000250722	1.14643	0.000883655
ENSG00000180902	-0.683564	0.00088386
ENSG00000009765	-0.899179	0.00089284
ENSG00000139324	0.648453	0.000896092
ENSG00000093100	-1.19608	0.000905296
ENSG00000169710	-0.722319	0.000910145
ENSG00000120696	0.637795	0.000914124
ENSG00000131171	0.659078	0.000936097
ENSG00000134285	-0.621044	0.00094533
ENSG00000178397	0.651787	0.000967507
ENSG00000049130	1.02223	0.000997177
ENSG00000105479	-1.48414	0.000999133
ENSG00000133111	0.727618	0.000999694
ENSG00000158106	-0.776093	0.00102624
ENSG00000259131	0.849675	0.00103235
ENSG00000197858	-0.612776	0.00103701
ENSG00000126821	0.933725	0.00103955
ENSG00000182325	-0.639428	0.00107508
ENSG00000172613	-0.615985	0.00107691
ENSG00000260316	-0.733938	0.00107848
ENSG00000166596	-1.4845	0.00108906
ENSG00000145781	0.791299	0.00109374
ENSG00000170759	0.651219	0.00109984
ENSG00000151414	0.883759	0.00110414
ENSG00000091039	0.881503	0.00112575
ENSG00000263069	-0.812395	0.00112631
ENSG00000133104	0.941047	0.00113415
ENSG00000142973	-1.4236	0.0011368
ENSG00000257073	-2.22486	0.00114778
ENSG00000122068	0.710078	0.00116452
ENSG00000188396	-1.32336	0.00116918
ENSG00000133019	1.5029	0.00117295
ENSG00000205231	-0.750801	0.00117421
ENSG00000127415	-0.815106	0.00118239
ENSG00000154099	-1.35953	0.00118269
ENSG00000155099	0.766676	0.0011863
ENSG00000185338	-0.913694	0.00118736
ENSG00000077782	0.991312	0.00125337
ENSG00000151292	0.616987	0.00125393
ENSG00000228223	0.767702	0.00126935
ENSG00000089692	-1.10522	0.00128635
ENSG00000242616	0.594127	0.00132489
ENSG00000198150	-0.766955	0.00133609
ENSG00000173698	1.6846	0.00134318
ENSG00000268885	-0.781273	0.00134437
ENSG00000181450	1.00394	0.0013478
ENSG00000152380	0.779216	0.00135291
ENSG00000240720	-1.0192	0.00136295
ENSG00000182218	0.809316	0.00136801
ENSG00000196118	-0.831112	0.00139127
ENSG00000215788	-0.856846	0.0013923
ENSG00000008516	-0.750343	0.00139779
ENSG00000173821	-0.779646	0.0014005
ENSG00000261884	-0.672435	0.00141069
ENSG00000186130	0.707144	0.00145098
ENSG00000138293	0.587003	0.00145935
ENSG00000145725	0.689607	0.00147024
ENSG00000049167	0.613414	0.00147816
ENSG00000011405	0.922377	0.0014836
ENSG00000260853	-0.838085	0.00148419
ENSG00000066926	0.610934	0.00150755
ENSG00000261305	1.29987	0.0015127
ENSG00000183814	0.743577	0.00155051
ENSG00000054983	0.594442	0.00157785
ENSG00000224429	-0.671191	0.00158423
ENSG00000232833	-0.907617	0.00158931
ENSG00000161643	-0.979123	0.00161056
ENSG00000143867	-1.24502	0.00163436
ENSG00000244151	-0.771269	0.00163666
ENSG00000182827	0.680696	0.00166143
ENSG00000023516	0.776726	0.00167002
ENSG00000241528	-0.634135	0.00167341
ENSG00000232406	-0.762783	0.0016754
ENSG00000072401	0.824695	0.00167668
ENSG00000137563	0.820303	0.00168183
ENSG00000154727	0.629509	0.00169383
ENSG00000007944	0.717746	0.00169937
ENSG00000269089	-0.756431	0.00171103
ENSG00000167525	-0.847668	0.00172351
ENSG00000169504	0.786557	0.00174336
ENSG00000162881	-0.868499	0.00174493
ENSG00000228140	-0.623027	0.00175303
ENSG00000259891	-0.653153	0.00176831
ENSG00000169246	-0.860507	0.00179731
ENSG00000150093	0.7117	0.00179893
ENSG00000225506	-0.664871	0.00182289
ENSG00000187905	-1.2445	0.0018408
ENSG00000248923	-0.829569	0.00185426
ENSG00000169689	-0.675385	0.00187289
ENSG00000130762	-0.779154	0.00187752
ENSG00000139793	0.608828	0.00193086
ENSG00000125531	-1.0932	0.00193332
ENSG00000186919	-1.19558	0.00195361
ENSG00000143498	0.79656	0.00196332
ENSG00000226287	-0.810494	0.00196966
ENSG00000197594	1.16635	0.00197451
ENSG00000197496	0.76557	0.00198123
ENSG00000060140	-1.11771	0.00198295
ENSG00000138071	0.673054	0.00199244
ENSG00000151239	0.586196	0.00203084
ENSG00000072415	0.617549	0.00204687
ENSG00000096092	0.592246	0.00204757
ENSG00000106948	-0.618967	0.002048
ENSG00000267369	-1.23622	0.00205837
ENSG00000070367	0.650261	0.00207327
ENSG00000186106	0.59236	0.00207691
ENSG00000263198	-1.10973	0.00208201
ENSG00000188424	-0.900375	0.00209756
ENSG00000205707	0.599675	0.00210836
ENSG00000139826	0.623251	0.00214031
ENSG00000153130	0.75276	0.00214474
ENSG00000072818	-0.710607	0.00215542
ENSG00000263126	-0.708384	0.00217442
ENSG00000013725	-0.903433	0.00219784
ENSG00000239482	-0.820304	0.00220733
ENSG00000262026	-0.756082	0.00221655
ENSG00000120137	0.717021	0.00223726
ENSG00000165672	0.644187	0.00225043
ENSG00000147166	-0.838645	0.00225978
ENSG00000009844	0.594049	0.00226353
ENSG00000177595	-0.584966	0.00226522
ENSG00000081985	-1.23318	0.00226665
ENSG00000205147	-0.811068	0.00227505
ENSG00000154188	1.27975	0.0022877
ENSG00000170340	0.68693	0.00237238
ENSG00000256142	-1.47126	0.00238799
ENSG00000174791	-0.772311	0.00240624
ENSG00000243811	-0.699139	0.00240625
ENSG00000100453	-1.47596	0.00242259
ENSG00000172543	-1.13909	0.00243662
ENSG00000197045	0.712639	0.00245984
ENSG00000264198	-0.868105	0.00247327
ENSG00000204116	0.656168	0.00252864
ENSG00000180921	-0.607947	0.00253249
ENSG00000267586	-0.727817	0.00257394
ENSG00000233296	-1.79763	0.00258214
ENSG00000120008	0.668395	0.00259398
ENSG00000143753	0.746333	0.00261468
ENSG00000205702	-0.782644	0.0026298
ENSG00000109472	1.00801	0.00263229
ENSG00000155363	-0.757704	0.00265582
ENSG00000178691	0.585019	0.00266093
ENSG00000231189	-0.632533	0.00267359
ENSG00000258130	-0.800801	0.0026959
ENSG00000167393	-0.675868	0.00271348
ENSG00000139350	0.656432	0.00272564
ENSG00000267352	-0.863421	0.00273512
ENSG00000243081	-0.799989	0.00275286
ENSG00000261643	-0.692558	0.00276118
ENSG00000255642	0.873898	0.00276864
ENSG00000164294	0.834934	0.00281562
ENSG00000139193	-1.12444	0.00282863
ENSG00000196628	0.802795	0.00286493
ENSG00000261052	-0.836616	0.00291903
ENSG00000147174	-0.713788	0.00291953
ENSG00000088756	0.931266	0.002944
ENSG00000237611	-0.64538	0.00294687
ENSG00000249700	-0.666542	0.00294771
ENSG00000169660	-0.592041	0.00295828
ENSG00000159753	-1.15369	0.00296188
ENSG00000168283	0.813688	0.00304765
ENSG00000259219	-0.644853	0.00305265
ENSG00000108021	0.727053	0.00311128
ENSG00000246985	-0.657545	0.00311573
ENSG00000111058	0.996501	0.00311608
ENSG00000146476	0.749956	0.00312617
ENSG00000179941	0.874152	0.00312679
ENSG00000139899	-0.614607	0.00313849
ENSG00000179902	-1.97307	0.00317254
ENSG00000230873	-1.04443	0.00317714
ENSG00000203896	-1.10444	0.00318727
ENSG00000106080	0.650605	0.00322852
ENSG00000142733	-0.747282	0.00325975
ENSG00000164889	-0.597596	0.0032877
ENSG00000228750	-0.694915	0.00329513
ENSG00000198961	0.781345	0.00331628
ENSG00000113615	0.713277	0.00335114
ENSG00000129749	-0.729436	0.00335581
ENSG00000167702	-0.805501	0.00337116
ENSG00000065600	0.625805	0.00337604
ENSG00000137992	0.669468	0.00338049
ENSG00000235859	-0.593167	0.00338317
ENSG00000197993	-0.833627	0.00339336
ENSG00000074590	1.13743	0.00340012
ENSG00000185187	-0.660083	0.00341508
ENSG00000179219	-0.587727	0.00345463
ENSG00000224058	0.750825	0.00348298
ENSG00000121481	0.698121	0.00348317
ENSG00000171150	0.64532	0.00348769
ENSG00000152332	0.615042	0.00349584
ENSG00000261641	-1.56191	0.00350578
ENSG00000221995	-1.16895	0.00351905
ENSG00000173762	-1.12779	0.00351985
ENSG00000099840	-0.739726	0.00352129
ENSG00000116095	0.637247	0.00354591
ENSG00000246526	-0.843202	0.00355787
ENSG00000226954	-0.702755	0.00357267
ENSG00000198363	0.592359	0.00357574
ENSG00000163520	1.2452	0.00358705
ENSG00000229944	0.996964	0.00359689
ENSG00000205269	0.753133	0.00362263
ENSG00000263020	-0.846713	0.00364736
ENSG00000264548	-0.802719	0.00365237
ENSG00000183260	-0.650669	0.00365292
ENSG00000111897	0.674393	0.0036587
ENSG00000162676	-0.968394	0.00372343
ENSG00000236017	-1.04231	0.00373367
ENSG00000206140	-0.807633	0.00375581
ENSG00000112796	0.738062	0.00375783
ENSG00000123213	0.616106	0.00378403
ENSG00000132207	-0.685729	0.00380969
ENSG00000160683	-1.02583	0.00381812
ENSG00000139574	-0.874976	0.00382062
ENSG00000170525	0.605387	0.00382235
ENSG00000234769	-0.63306	0.00385697
ENSG00000139505	0.591655	0.00386947
ENSG00000162654	-0.854611	0.00387222
ENSG00000105176	0.61405	0.00389034
ENSG00000160401	-1.03508	0.00389172
ENSG00000204577	-0.679498	0.00393775
ENSG00000162148	-0.723373	0.00394998
ENSG00000261490	-0.854789	0.00396113
ENSG00000151164	0.776734	0.00396348
ENSG00000146757	0.643337	0.00397014
ENSG00000162645	-0.883567	0.00398074
ENSG00000175592	-0.803109	0.00399225
ENSG00000119927	0.615505	0.0039946
ENSG00000158428	-0.938536	0.00401112
ENSG00000139517	0.590484	0.00401407
ENSG00000125775	-0.732504	0.00401591
ENSG00000187984	-0.701806	0.0040368
ENSG00000259315	-0.875447	0.00403756
ENSG00000170684	-0.677154	0.00409369
ENSG00000179967	-0.617868	0.0041732
ENSG00000136051	0.592085	0.0041766
ENSG00000138660	0.668116	0.00421127
ENSG00000071859	-0.592757	0.0042129
ENSG00000145337	0.719059	0.00421321
ENSG00000126353	-1.07687	0.00422069
ENSG00000224383	-1.08521	0.00432982
ENSG00000197580	-0.81207	0.00434898
ENSG00000136144	0.722558	0.00437413
ENSG00000154146	-1.06563	0.00437501
ENSG00000158691	0.651084	0.00437652
ENSG00000225193	0.81444	0.00438616
ENSG00000267121	-0.625164	0.00439104
ENSG00000152558	0.696648	0.00439343
ENSG00000232442	-0.767201	0.00439996
ENSG00000196636	0.652891	0.00441371
ENSG00000172380	0.636321	0.00441947
ENSG00000241404	-0.715488	0.00442555
ENSG00000145715	0.725243	0.00443202
ENSG00000133321	-1.00922	0.00448619
ENSG00000164176	1.3341	0.00449857
ENSG00000163322	0.656642	0.00455986
ENSG00000151116	0.649239	0.00461296
ENSG00000254004	0.646289	0.00463923
ENSG00000031691	0.606927	0.00468637
ENSG00000071967	0.802702	0.00470791
ENSG00000122008	0.67763	0.00471797
ENSG00000102471	0.640135	0.00473335
ENSG00000110429	0.601349	0.00474011
ENSG00000174804	-0.631545	0.0047427
ENSG00000167895	-0.744397	0.00480185
ENSG00000136021	0.639246	0.00481026
ENSG00000180694	0.77197	0.00482415
ENSG00000113742	0.852604	0.00482987
ENSG00000175564	-0.810118	0.004873
ENSG00000263884	-0.69221	0.00489841
ENSG00000176978	-0.637516	0.00490264
ENSG00000128408	-0.965975	0.00491126
ENSG00000263731	-0.764955	0.00491236
ENSG00000133731	0.638029	0.00491405
ENSG00000125347	-0.643021	0.00493176
ENSG00000267283	-0.920307	0.00497277
ENSG00000085491	0.808992	0.00497407
ENSG00000133328	-1.09276	0.00498596
ENSG00000267355	-0.927964	0.00500675
ENSG00000249267	-0.603392	0.00504059
ENSG00000213402	-0.87826	0.00504948
ENSG00000113638	0.861134	0.00513743
ENSG00000165757	0.811454	0.00518069
ENSG00000110628	-0.621114	0.00522848
ENSG00000102189	0.756244	0.00523926
ENSG00000173486	-0.620838	0.00531513
ENSG00000163848	0.680808	0.0053167
ENSG00000243176	0.797937	0.00531729
ENSG00000165997	0.702127	0.00533032
ENSG00000103056	-0.61337	0.00533085
ENSG00000151151	0.670709	0.00533795
ENSG00000262874	-1.07944	0.00534632
ENSG00000262902	-0.919556	0.00536797
ENSG00000117280	0.632703	0.00540504
ENSG00000228929	0.78024	0.00543627
ENSG00000204217	0.644254	0.00544842
ENSG00000198683	-1.08639	0.00544969
ENSG00000260512	1.3496	0.0054772
ENSG00000257704	-0.703642	0.00548233
ENSG00000255200	-0.672676	0.0054919
ENSG00000236824	-0.79682	0.00551216
ENSG00000260923	-0.609727	0.00551293
ENSG00000100911	-0.653847	0.00552657
ENSG00000139146	0.593816	0.00559454
ENSG00000135722	-0.595559	0.00562912
ENSG00000229807	-1.28305	0.00565456
ENSG00000225855	-0.64682	0.0056921
ENSG00000167981	1.06033	0.00573047
ENSG00000253797	0.621259	0.00574867
ENSG00000154380	0.847882	0.00575818
ENSG00000136603	0.757838	0.00578533
ENSG00000072736	0.667221	0.00582357
ENSG00000196924	-0.596713	0.0058481
ENSG00000259172	-0.870638	0.00586756
ENSG00000239704	-1.26735	0.00587087
ENSG00000268836	-0.906989	0.00589611
ENSG00000112659	-0.636512	0.00589831
ENSG00000122591	0.747798	0.00590318
ENSG00000144320	0.600927	0.00590429
ENSG00000158423	-0.750029	0.0059279
ENSG00000226210	-0.650003	0.0059519
ENSG00000185480	0.675519	0.00601876
ENSG00000128791	0.82406	0.00602532
ENSG00000164463	0.58739	0.00604566
ENSG00000166349	0.84554	0.00605521
ENSG00000258891	-0.642233	0.00607343
ENSG00000198677	0.653123	0.00607515
ENSG00000147804	-0.662976	0.00610417
ENSG00000261670	-0.65535	0.00636338
ENSG00000111704	-0.700282	0.00647333
ENSG00000178896	-0.621945	0.00647854
ENSG00000182489	-0.820335	0.00649045
ENSG00000268744	-0.687988	0.00650479
ENSG00000124613	0.673665	0.00656233
ENSG00000213085	-1.29284	0.00656712
ENSG00000130702	-0.629591	0.00658458
ENSG00000102531	0.729095	0.00661554
ENSG00000188282	-1.18423	0.00662137
ENSG00000139687	0.849385	0.00665826
ENSG00000162757	0.59386	0.00666154
ENSG00000132199	-0.618543	0.0066874
ENSG00000133103	0.628972	0.00675552
ENSG00000234618	-0.619394	0.00682721
ENSG00000168615	0.864714	0.00689758
ENSG00000157570	0.914271	0.00691596
ENSG00000100644	0.73698	0.00694307
ENSG00000168818	-0.657663	0.00694599
ENSG00000132470	-0.740779	0.00695109
ENSG00000164300	0.894075	0.00697562
ENSG00000262160	-0.604204	0.0069813
ENSG00000259605	-0.816401	0.00702126
ENSG00000171659	1.03098	0.00704592
ENSG00000181085	-0.97057	0.00709272
ENSG00000114978	0.639059	0.00710232
ENSG00000114331	0.615404	0.00711956
ENSG00000142609	-0.813223	0.00712928
ENSG00000261663	-0.671416	0.00713585
ENSG00000085999	-0.627065	0.00713676
ENSG00000006015	-0.616521	0.0071543
ENSG00000116711	1.15259	0.00718547
ENSG00000171827	0.787946	0.00718851
ENSG00000151743	0.614871	0.00723841
ENSG00000268218	-0.646496	0.0073075
ENSG00000123500	2.02499	0.00731633
ENSG00000234913	-0.68106	0.00734027
ENSG00000139914	-0.932386	0.00737484
ENSG00000143797	0.694879	0.00739431
ENSG00000266086	-1.13086	0.00742605
ENSG00000267559	-0.655134	0.00746637
ENSG00000204052	-0.958907	0.00749234
ENSG00000181625	-1.17019	0.00750912
ENSG00000012171	-0.718963	0.00759909
ENSG00000265206	-1.11125	0.0076
ENSG00000083312	0.612421	0.00760742
ENSG00000262049	-0.723896	0.00761986
ENSG00000205664	-0.602061	0.00763094
ENSG00000100918	-0.925465	0.00763278
ENSG00000168071	-0.620491	0.00764666
ENSG00000226091	-0.859439	0.00766739
ENSG00000168813	0.596469	0.00772389
ENSG00000149201	-0.775918	0.00773304
ENSG00000234062	-0.685711	0.00781682
ENSG00000244701	-0.613701	0.00786434
ENSG00000105887	0.86565	0.00790993
ENSG00000141934	-0.795788	0.00792558
ENSG00000133657	0.593106	0.00793267
ENSG00000155100	0.679238	0.00796039
ENSG00000180776	1.02671	0.00804404
ENSG00000215912	-0.847994	0.00804579
ENSG00000242114	-0.606475	0.00805062
ENSG00000185499	-0.871682	0.0080521
ENSG00000196296	-0.691564	0.00806953
ENSG00000259129	1.52502	0.00808256
ENSG00000175467	-0.601304	0.00810684
ENSG00000205045	-0.835978	0.00810715
ENSG00000177034	0.955237	0.00813465
ENSG00000181315	0.638901	0.00815385
ENSG00000070182	-0.724301	0.00818285
ENSG00000198744	-0.815266	0.00824967
ENSG00000217325	-0.620794	0.00830536
ENSG00000175567	-0.600161	0.00837173
ENSG00000205220	-0.686729	0.00839565
ENSG00000075223	0.966474	0.00842246
ENSG00000205181	0.829313	0.00842349
ENSG00000258593	-0.66191	0.00843619
ENSG00000155744	0.612033	0.00850809
ENSG00000196083	0.631254	0.00855111
ENSG00000111358	0.694326	0.00856394
ENSG00000176018	0.903513	0.00856583
ENSG00000204859	-0.588816	0.00857337
ENSG00000106066	0.754213	0.00860054
ENSG00000164187	0.5999	0.00861554
ENSG00000140675	-0.780119	0.00866905
ENSG00000164930	0.649389	0.0087176
ENSG00000100342	-0.865024	0.00878404
ENSG00000150873	-0.958184	0.00880966
ENSG00000269194	-0.598344	0.00884971
ENSG00000248771	-0.703794	0.00887765
ENSG00000125910	-0.83405	0.00888745
ENSG00000145287	-0.726641	0.00892163
ENSG00000120457	0.819898	0.00892199
ENSG00000139263	0.664244	0.00898765
ENSG00000262415	-0.632654	0.00898887
ENSG00000176155	-0.604688	0.00899477
ENSG00000226396	-0.846812	0.0091247
ENSG00000198520	-0.709113	0.00913429
ENSG00000228665	0.695516	0.00917216
ENSG00000157330	-1.37015	0.00924793
ENSG00000068831	-0.61344	0.00929855
ENSG00000073464	0.993747	0.0093289
ENSG00000229776	-0.843326	0.00932951
ENSG00000233627	-0.843326	0.00932951
ENSG00000261840	-0.618832	0.00932981
ENSG00000265150	-0.973873	0.00933186
ENSG00000018236	1.2806	0.00950669
ENSG00000099974	-0.639537	0.00950672
ENSG00000078403	0.685804	0.00953162
ENSG00000167874	-0.726456	0.00953174
ENSG00000206530	-0.678062	0.00957369
ENSG00000169604	0.952113	0.00961824
ENSG00000113657	0.82311	0.00965399
ENSG00000182504	0.609838	0.00966643
ENSG00000261731	-0.789953	0.00967508
ENSG00000238105	-0.694366	0.00967985
ENSG00000136918	-1.41217	0.0097147
ENSG00000174738	0.951851	0.00981114
ENSG00000189401	-0.674183	0.00983844
ENSG00000237638	-0.599954	0.00987206
ENSG00000071794	0.642994	0.00987259
ENSG00000228037	-1.01976	0.00997747
ENSG00000106013	0.934614	0.010071
ENSG00000180071	-1.44113	0.0100735
ENSG00000187741	-0.603027	0.0101124
ENSG00000058091	0.844534	0.0101948
ENSG00000132718	0.846003	0.0102385
ENSG00000114744	0.588694	0.0102463
ENSG00000188153	0.906194	0.0102525
ENSG00000254690	-0.623587	0.010256
ENSG00000066557	0.817335	0.0102683
ENSG00000213096	0.595757	0.0102773
ENSG00000010310	-0.937411	0.0102842
ENSG00000124374	0.645311	0.0102971
ENSG00000196782	0.924091	0.0103596
ENSG00000232274	0.836889	0.0104019
ENSG00000269430	-0.607984	0.0104061
ENSG00000185483	1.08241	0.0104429
ENSG00000135702	-0.636745	0.0104468
ENSG00000251637	-0.819568	0.0105062
ENSG00000129317	0.597591	0.0105339
ENSG00000261220	-0.800765	0.0105433
ENSG00000182022	0.798468	0.0105474
ENSG00000158560	1.039	0.0105704
ENSG00000106541	-1.39632	0.010609
ENSG00000110076	-0.792871	0.0106568
ENSG00000179698	-0.753535	0.0106774
ENSG00000182866	-0.889502	0.0106779
ENSG00000255031	-0.971703	0.0106844
ENSG00000177721	-0.771912	0.0107409
ENSG00000177943	-0.699105	0.0107472
ENSG00000213397	-0.656136	0.0107773
ENSG00000166068	0.604416	0.0108675
ENSG00000108352	-0.606281	0.010869
ENSG00000178642	-0.648479	0.0108708
ENSG00000198064	-0.847809	0.0109344
ENSG00000260792	-0.628507	0.0110143
ENSG00000205213	0.898047	0.0110245
ENSG00000258376	0.957198	0.0110695
ENSG00000139626	-0.610513	0.011125
ENSG00000167601	0.660079	0.0111386
ENSG00000242629	0.605642	0.0111483
ENSG00000215217	-1.25451	0.0111566
ENSG00000226979	-0.830469	0.0111711
ENSG00000074370	-0.749632	0.011231
ENSG00000215099	-0.877925	0.0112777
ENSG00000258441	-0.62784	0.0113091
ENSG00000084110	1.0297	0.0113291
ENSG00000125810	0.66791	0.0113675
ENSG00000261087	-0.70577	0.0114198
ENSG00000178031	0.892927	0.011476
ENSG00000198478	0.693327	0.0115077
ENSG00000130962	0.806576	0.0115152
ENSG00000253710	0.634653	0.0116024
ENSG00000267288	-0.630351	0.0116165
ENSG00000197816	-0.677763	0.0116837
ENSG00000198146	1.05307	0.0116971
ENSG00000225889	-0.736839	0.0117431
ENSG00000164849	0.707489	0.0117609
ENSG00000264577	0.59745	0.0118563
ENSG00000186973	-1.433	0.0118904
ENSG00000199916	-1.37902	0.0119366
ENSG00000172469	0.84941	0.011937
ENSG00000204389	-0.715873	0.0119554
ENSG00000168477	-0.776874	0.01198
ENSG00000237940	-1.02001	0.0119824
ENSG00000184163	-0.897469	0.0120212
ENSG00000127561	-0.923288	0.0120419
ENSG00000266473	-0.725882	0.0120564
ENSG00000128739	-0.857516	0.0120985
ENSG00000241388	-0.643462	0.0121596
ENSG00000254275	-0.848216	0.0123336
ENSG00000051523	-0.5951	0.0123575
ENSG00000244073	-0.780018	0.0124612
ENSG00000100206	-0.866183	0.0125321
ENSG00000143786	0.637077	0.0125536
ENSG00000175920	-0.692951	0.012595
ENSG00000113578	1.0965	0.0126315
ENSG00000121005	1.10433	0.0126565
ENSG00000118496	0.649363	0.0126657
ENSG00000044524	1.04013	0.0126658
ENSG00000243708	-0.743087	0.0127082
ENSG00000130876	1.21321	0.0127875
ENSG00000187492	-0.911642	0.0128542
ENSG00000254535	0.813836	0.0128831
ENSG00000260257	-0.80987	0.0128864
ENSG00000123091	0.608048	0.012918
ENSG00000147813	-0.783698	0.0129675
ENSG00000198795	1.00025	0.0129884
ENSG00000150938	0.656629	0.0131495
ENSG00000196345	0.609138	0.0132149
ENSG00000130997	-0.663254	0.0132744
ENSG00000162438	-0.65606	0.0132941
ENSG00000178773	-1.18448	0.0133621
ENSG00000166263	0.650258	0.013439
ENSG00000115257	-0.74304	0.0135497
ENSG00000204261	-0.662448	0.0135759
ENSG00000073861	-0.972302	0.0136517
ENSG00000084731	0.732787	0.0138293
ENSG00000169064	-1.52682	0.0138416
ENSG00000091317	0.696976	0.0138854
ENSG00000138336	0.670393	0.0138984
ENSG00000152104	0.642357	0.0139515
ENSG00000248874	-1.05676	0.0139922
ENSG00000151617	0.968491	0.0140134
ENSG00000088992	-0.710306	0.0140875
ENSG00000237017	-0.683541	0.0140988
ENSG00000250305	-1.04966	0.0141146
ENSG00000164125	0.818588	0.0141557
ENSG00000213542	-0.707702	0.0141804
ENSG00000120820	0.883446	0.0142374
ENSG00000135424	-0.71807	0.0142591
ENSG00000088726	-1.17588	0.0142984
ENSG00000182272	-0.698064	0.0143065
ENSG00000139329	1.48566	0.0143486
ENSG00000164776	-0.624016	0.014391
ENSG00000196689	-0.958557	0.0144574
ENSG00000234198	0.595137	0.0144706
ENSG00000135549	0.610787	0.0144765
ENSG00000205078	-0.820786	0.0145069
ENSG00000248603	-0.719882	0.0145301
ENSG00000138801	0.58939	0.0145364
ENSG00000258472	-0.610211	0.014572
ENSG00000246016	-1.0572	0.0145748
ENSG00000230337	-0.633949	0.0147016
ENSG00000243004	0.597358	0.0147048
ENSG00000213075	0.632059	0.0147678
ENSG00000011566	0.71945	0.0147859
ENSG00000153982	0.707074	0.0148328
ENSG00000175548	0.594004	0.0148396
ENSG00000170476	-1.43005	0.0149032
ENSG00000163513	0.723572	0.0149476
ENSG00000248019	-0.688765	0.0150551
ENSG00000229645	-0.68008	0.0150899
ENSG00000132294	0.630695	0.0150912
ENSG00000154451	-1.05726	0.0151712
ENSG00000115607	-0.82103	0.0152171
ENSG00000172183	-0.78063	0.0152718
ENSG00000260018	-0.622827	0.0153317
ENSG00000157856	-1.37734	0.0153746
ENSG00000100784	0.585104	0.0153844
ENSG00000260401	-0.693059	0.0154126
ENSG00000164283	0.647448	0.0154355
ENSG00000196408	-1.01784	0.0154769
ENSG00000254682	-0.663219	0.0154937
ENSG00000226029	-0.591932	0.0156885
ENSG00000231793	-0.965898	0.0158662
ENSG00000140262	0.617423	0.0159095
ENSG00000249137	-0.646198	0.0159516
ENSG00000117154	0.863789	0.0159689
ENSG00000259321	-0.611323	0.0159716
ENSG00000196169	-1.05518	0.0159885
ENSG00000169203	-0.736841	0.01621
ENSG00000236107	-0.791703	0.0162241
ENSG00000138780	0.674985	0.0162371
ENSG00000155304	0.679803	0.0162718
ENSG00000110446	-0.691304	0.0162817
ENSG00000107779	0.624372	0.0163188
ENSG00000255152	-0.757262	0.0163809
ENSG00000198468	0.606974	0.0164106
ENSG00000266916	0.769323	0.0164341
ENSG00000226205	0.601679	0.0164559
ENSG00000059758	0.638319	0.0164979
ENSG00000101197	1.04976	0.0165174
ENSG00000103740	-0.629359	0.0165213
ENSG00000240950	-0.79817	0.0165349
ENSG00000174939	-0.973131	0.0165517
ENSG00000258017	-1.28009	0.0165552
ENSG00000169885	-0.952212	0.0165869
ENSG00000236163	-0.742216	0.0166423
ENSG00000264112	-0.907669	0.016649
ENSG00000229729	0.860144	0.0167294
ENSG00000198542	1.60825	0.0169221
ENSG00000149212	0.6721	0.0171192
ENSG00000205560	-0.651078	0.0171205
ENSG00000112186	0.675257	0.0171479
ENSG00000136141	0.668231	0.0172382
ENSG00000164292	0.855703	0.0173592
ENSG00000196437	0.587344	0.0173663
ENSG00000179583	-0.792203	0.0174038
ENSG00000143337	0.709083	0.0176532
ENSG00000178821	-0.711031	0.017727
ENSG00000244459	-0.621049	0.0177303
ENSG00000233954	-0.890345	0.0177457
ENSG00000187079	0.685875	0.0177895
ENSG00000149781	-0.590892	0.0178035
ENSG00000099624	-0.624051	0.0178161
ENSG00000181322	-0.861272	0.0178424
ENSG00000165424	0.653143	0.0178443
ENSG00000140945	0.826414	0.0178835
ENSG00000068366	0.646632	0.0179871
ENSG00000230880	0.615563	0.0180445
ENSG00000128298	-0.799066	0.0180685
ENSG00000110693	0.749248	0.0181038
ENSG00000160888	-0.636636	0.0181385
ENSG00000134198	0.680138	0.0182369
ENSG00000133808	0.730991	0.0182975
ENSG00000065615	0.604092	0.0183262
ENSG00000147697	-1.03394	0.0183604
ENSG00000129204	0.690271	0.0184396
ENSG00000164659	1.00297	0.0185185
ENSG00000234449	1.71493	0.0185736
ENSG00000213648	-0.658362	0.0185842
ENSG00000154529	-0.691426	0.0186347
ENSG00000171812	0.99155	0.0187445
ENSG00000197182	-0.600959	0.0187454
ENSG00000188783	0.825343	0.0188311
ENSG00000141519	-0.735162	0.0188546
ENSG00000010030	-0.894586	0.0191465
ENSG00000256916	1.30439	0.0191696
ENSG00000236255	-0.729049	0.019249
ENSG00000106211	-0.645807	0.0193248
ENSG00000161640	-1.09822	0.0193362
ENSG00000176320	-0.615738	0.0194125
ENSG00000113369	0.648484	0.0195145
ENSG00000164323	0.643577	0.0195172
ENSG00000175600	0.921365	0.0196581
ENSG00000140396	0.650648	0.0196782
ENSG00000254946	-0.682534	0.0197255
ENSG00000179348	1.04232	0.0197356
ENSG00000007174	-1.06474	0.0197485
ENSG00000144645	0.665415	0.0197504
ENSG00000168329	0.896185	0.019773
ENSG00000165029	0.687445	0.0198702
ENSG00000143751	0.61533	0.0199391
ENSG00000121361	0.672953	0.0202581
ENSG00000132170	-0.700369	0.0202653
ENSG00000267940	-0.727375	0.0202884
ENSG00000244731	-0.779235	0.020292
ENSG00000252678	-1.27789	0.0203882
ENSG00000152128	-0.726586	0.0204193
ENSG00000183696	-0.688382	0.0204279
ENSG00000159231	-0.90867	0.0205099
ENSG00000233820	-0.765655	0.0205797
ENSG00000120156	0.700351	0.0206496
ENSG00000166979	-0.730297	0.0207836
ENSG00000267077	-0.660757	0.0208062
ENSG00000266456	-0.653861	0.0208436
ENSG00000117228	-0.617662	0.0208536
ENSG00000099958	-0.715904	0.0209033
ENSG00000081041	-0.931996	0.0212194
ENSG00000168394	-0.694785	0.0212754
ENSG00000267276	-1.65048	0.0215374
ENSG00000260095	-0.777762	0.0216367
ENSG00000264047	-0.590219	0.0216629
ENSG00000185864	-0.604261	0.0216887
ENSG00000249860	-0.630224	0.0217902
ENSG00000122641	1.38044	0.0219968
ENSG00000240065	-0.748717	0.0220371
ENSG00000178033	0.743953	0.0220776
ENSG00000175463	-0.603165	0.0221671
ENSG00000163735	1.06784	0.0222282
ENSG00000255002	-0.615308	0.0223009
ENSG00000133101	1.25358	0.0223272
ENSG00000259865	0.761662	0.0224799
ENSG00000064309	0.690371	0.0225563
ENSG00000261139	-0.782747	0.0226344
ENSG00000204642	-0.717425	0.0227028
ENSG00000174111	0.836262	0.0229319
ENSG00000115616	1.00384	0.0229372
ENSG00000241431	-0.857941	0.0229727
ENSG00000150471	1.44651	0.022999
ENSG00000234498	-0.618937	0.0230201
ENSG00000260911	-0.825761	0.0230299
ENSG00000241697	1.10912	0.0230313
ENSG00000101463	1.06967	0.0231109
ENSG00000174599	0.634183	0.0232686
ENSG00000178401	0.819402	0.0233161
ENSG00000206195	1.08674	0.0233394
ENSG00000107562	0.899695	0.0234379
ENSG00000262943	-0.612628	0.0235817
ENSG00000213886	-1.2963	0.023608
ENSG00000186431	0.587429	0.0236205
ENSG00000214530	-0.61914	0.0236585
ENSG00000144724	0.714826	0.0236654
ENSG00000269386	-0.588694	0.0237121
ENSG00000261594	-1.1297	0.0237132
ENSG00000204267	-0.598526	0.0237394
ENSG00000139926	0.75981	0.0239099
ENSG00000186897	1.33588	0.0239779
ENSG00000114656	-0.674835	0.0239826
ENSG00000092969	0.945208	0.0240297
ENSG00000185900	0.928341	0.0240893
ENSG00000260023	-0.748846	0.0241418
ENSG00000177350	0.760847	0.0242385
ENSG00000267892	-0.661527	0.0242707
ENSG00000205054	-0.609044	0.0243637
ENSG00000160593	-0.785833	0.0243778
ENSG00000225492	-0.763698	0.024447
ENSG00000226180	-0.585421	0.0244834
ENSG00000174898	-1.0479	0.0245491
ENSG00000259526	0.647683	0.0245589
ENSG00000259612	0.644557	0.0246196
ENSG00000256940	-0.65266	0.0246197
ENSG00000118997	-0.67225	0.0247287
ENSG00000167701	-0.854673	0.0249213
ENSG00000103489	0.860095	0.0249397
ENSG00000249459	0.61547	0.0250328
ENSG00000060718	1.74083	0.0250588
ENSG00000118514	-0.833298	0.0251717
ENSG00000173706	0.69619	0.0252327
ENSG00000114270	-0.767128	0.0252625
ENSG00000136014	1.03331	0.0253383
ENSG00000247982	-0.625423	0.0253698
ENSG00000062370	0.601167	0.0254797
ENSG00000178695	0.589012	0.0256683
ENSG00000143882	-0.786876	0.0257134
ENSG00000170011	0.79789	0.0257346
ENSG00000249898	0.711745	0.0258127
ENSG00000139044	-0.7713	0.025837
ENSG00000236233	-0.639355	0.0259078
ENSG00000082497	0.808122	0.025985
ENSG00000184599	-0.665697	0.0259958
ENSG00000163599	-1.04394	0.0260247
ENSG00000185532	0.796916	0.0260386
ENSG00000167771	0.793964	0.0260394
ENSG00000250900	-0.664996	0.0261071
ENSG00000227039	-0.87013	0.0261801
ENSG00000230177	-0.79282	0.0261922
ENSG00000228915	-0.614648	0.0263069
ENSG00000189409	-0.754593	0.0264057
ENSG00000267542	-0.876851	0.0264789
ENSG00000137270	-0.773371	0.0265125
ENSG00000106819	1.31414	0.0265688
ENSG00000260276	-0.59946	0.0265762
ENSG00000168658	-0.97073	0.0266847
ENSG00000148516	0.755688	0.02677
ENSG00000234518	-0.729878	0.026812
ENSG00000203394	0.623364	0.0268743
ENSG00000111540	0.662903	0.0269189
ENSG00000204311	-0.602521	0.026963
ENSG00000107854	0.589924	0.0270115
ENSG00000177455	-0.774121	0.027122
ENSG00000128284	-0.681021	0.0271853
ENSG00000103335	-0.627318	0.0272457
ENSG00000109089	-0.598675	0.0274532
ENSG00000100312	-0.743316	0.0275546
ENSG00000187642	-0.719003	0.0277165
ENSG00000228340	0.948911	0.0277736
ENSG00000206538	1.1371	0.028037
ENSG00000152952	0.640111	0.0281339
ENSG00000267128	-0.704808	0.0281858
ENSG00000259239	-0.9739	0.0282268
ENSG00000267882	-0.632186	0.0282493
ENSG00000148225	0.768302	0.0282678
ENSG00000139971	0.759104	0.0283659
ENSG00000188013	0.970409	0.0283741
ENSG00000268573	-0.587037	0.0284486
ENSG00000008086	1.0002	0.0284528
ENSG00000169071	0.839964	0.0285027
ENSG00000162571	-0.653521	0.0286289
ENSG00000137098	-0.71228	0.0286355
ENSG00000106823	0.891559	0.0286399
ENSG00000064270	-0.93549	0.0286847
ENSG00000137571	-0.823211	0.028744
ENSG00000173825	-0.694405	0.0288573
ENSG00000233757	1.11357	0.0289999
ENSG00000170439	-0.703831	0.029032
ENSG00000165644	-0.628401	0.0290975
ENSG00000104219	0.670061	0.0291513
ENSG00000224389	-0.74452	0.0292153
ENSG00000152661	0.873745	0.0292484
ENSG00000134602	0.724965	0.029302
ENSG00000105374	-1.01594	0.0293089
ENSG00000175518	-0.704509	0.0293889
ENSG00000037965	0.899581	0.0293958
ENSG00000119866	-0.720326	0.029527
ENSG00000125148	-0.677899	0.0295361
ENSG00000111837	-0.911389	0.0295883
ENSG00000140368	-0.685053	0.0296191
ENSG00000136010	0.750635	0.02969
ENSG00000164061	0.692618	0.0297041
ENSG00000165659	1.05768	0.0297356
ENSG00000068976	-0.599409	0.0298359
ENSG00000256262	-0.927922	0.029925
ENSG00000137825	-0.697789	0.0299817
ENSG00000131711	0.799484	0.0300162
ENSG00000115523	-1.05545	0.030048
ENSG00000144476	0.876028	0.030177
ENSG00000213385	-0.585602	0.0303858
ENSG00000132744	-0.943357	0.0304556
ENSG00000127564	-0.586173	0.0305845
ENSG00000140718	0.720492	0.0306121
ENSG00000177917	0.607707	0.0306437
ENSG00000131941	0.654077	0.0306822
ENSG00000186810	-1.00921	0.0306837
ENSG00000185215	-0.673918	0.0306991
ENSG00000249740	-0.727842	0.0307099
ENSG00000236901	-0.628876	0.0307506
ENSG00000152413	0.674856	0.0307544
ENSG00000108370	0.760717	0.0307875
ENSG00000266345	-0.638413	0.0308209
ENSG00000140057	-0.625264	0.0308448
ENSG00000198865	0.838128	0.0310246
ENSG00000166667	-0.589119	0.031029
ENSG00000230082	-1.12165	0.0311253
ENSG00000256690	-0.61231	0.0311411
ENSG00000127377	0.960918	0.031181
ENSG00000158186	0.66284	0.031207
ENSG00000197467	0.802972	0.0313498
ENSG00000206344	-0.675302	0.0314518
ENSG00000251562	-0.665897	0.0316234
ENSG00000172215	-0.903549	0.0316998
ENSG00000111834	-1.02085	0.0317122
ENSG00000175793	-0.946208	0.0318943
ENSG00000254973	-0.624307	0.0319727
ENSG00000156413	-0.794911	0.0319975
ENSG00000151623	0.646803	0.0320884
ENSG00000139209	0.791498	0.0322066
ENSG00000169439	0.782946	0.0322568
ENSG00000213809	-0.913509	0.032345
ENSG00000156234	-1.2845	0.0324002
ENSG00000269423	-0.725516	0.032436
ENSG00000233680	-0.683002	0.0325173
ENSG00000081148	1.43154	0.0327933
ENSG00000100450	-0.977069	0.0328054
ENSG00000197757	0.796537	0.0328288
ENSG00000267665	-0.918556	0.0328529
ENSG00000243649	-0.747066	0.0328562
ENSG00000242252	-0.780026	0.0329582
ENSG00000182667	1.37533	0.0330049
ENSG00000260329	0.630035	0.0330277
ENSG00000259635	-0.596845	0.033067
ENSG00000183889	-0.590026	0.0331362
ENSG00000025708	-0.717015	0.0331916
ENSG00000261373	-0.619445	0.0333529
ENSG00000225969	-1.22899	0.0335425
ENSG00000151388	0.925003	0.0335699
ENSG00000111664	-0.704312	0.033619
ENSG00000142621	-0.734437	0.0340173
ENSG00000165259	0.630493	0.0341024
ENSG00000219507	-0.615488	0.0341444
ENSG00000120217	-0.611664	0.0341716
ENSG00000164764	0.692411	0.0342395
ENSG00000125931	-0.964546	0.0342834
ENSG00000240808	0.616578	0.034308
ENSG00000206588	-1.27277	0.0343207
ENSG00000206596	-1.27277	0.0343207
ENSG00000206652	-1.27277	0.0343207
ENSG00000206737	-1.27277	0.0343207
ENSG00000207005	-1.27277	0.0343207
ENSG00000207389	-1.27277	0.0343207
ENSG00000207513	-1.27277	0.0343207
ENSG00000154655	0.640223	0.0344663
ENSG00000204323	-0.754202	0.0345069
ENSG00000236988	-0.634351	0.034529
ENSG00000137070	0.758545	0.0345378
ENSG00000019991	0.656165	0.0345912
ENSG00000135063	-0.787152	0.0345985
ENSG00000269051	0.665394	0.0348858
ENSG00000204334	-0.745741	0.0349895
ENSG00000264107	-0.723589	0.0351586
ENSG00000186148	-1.11174	0.0352544
ENSG00000242258	-0.718467	0.0353614
ENSG00000105889	0.777307	0.0354692
ENSG00000130818	0.658297	0.0357617
ENSG00000162409	0.694615	0.0357779
ENSG00000225385	-0.706856	0.0357997
ENSG00000101082	-0.705771	0.0359022
ENSG00000078900	-0.749897	0.0359141
ENSG00000005249	0.753069	0.0359727
ENSG00000240103	-0.630086	0.0362334
ENSG00000267364	0.838849	0.0363625
ENSG00000135108	0.586591	0.0364876
ENSG00000008517	-0.593744	0.0365114
ENSG00000092850	-0.930002	0.0366776
ENSG00000234978	0.681846	0.0367086
ENSG00000227053	-0.849802	0.036957
ENSG00000008226	-0.666015	0.0370298
ENSG00000174194	-0.667973	0.0370417
ENSG00000127863	0.701478	0.0371216
ENSG00000162174	-0.644959	0.0371777
ENSG00000166126	-0.655192	0.0372567
ENSG00000118557	-0.661997	0.0374117
ENSG00000182732	0.712709	0.0375877
ENSG00000175267	-1.20508	0.0376803
ENSG00000007062	-1.25286	0.0377378
ENSG00000136883	-0.652703	0.0377558
ENSG00000100276	-0.613633	0.0378297
ENSG00000139117	0.680043	0.0378518
ENSG00000130822	-0.857994	0.0379105
ENSG00000127589	0.610109	0.0379292
ENSG00000249859	-0.592686	0.0379438
ENSG00000102265	-0.592277	0.0379946
ENSG00000251141	0.591327	0.0380838
ENSG00000114812	-0.713181	0.0381336
ENSG00000268189	-0.781624	0.0381882
ENSG00000235997	0.592441	0.0381965
ENSG00000140955	-0.692317	0.0382027
ENSG00000260296	-0.680139	0.0382103
ENSG00000264885	0.636924	0.0382787
ENSG00000228594	-0.638337	0.0382973
ENSG00000168811	-0.670689	0.0383143
ENSG00000136826	-0.616954	0.0384126
ENSG00000242866	-0.862337	0.0384825
ENSG00000260603	0.597607	0.0385399
ENSG00000186160	-0.831868	0.0386233
ENSG00000212802	-0.603305	0.0386611
ENSG00000011465	0.953905	0.0387245
ENSG00000122786	0.699456	0.038798
ENSG00000258647	-1.19849	0.0391261
ENSG00000205436	-0.877183	0.0391528
ENSG00000171444	0.646462	0.0392567
ENSG00000181652	-0.717719	0.0393576
ENSG00000169129	0.809038	0.0394053
ENSG00000197584	0.943984	0.0394684
ENSG00000152766	-0.756779	0.0395367
ENSG00000169379	0.599248	0.0395818
ENSG00000118495	0.712505	0.039589
ENSG00000035499	0.643408	0.0395895
ENSG00000144810	0.893125	0.0398503
ENSG00000174776	-1.08297	0.0399609
ENSG00000186891	-1.0046	0.0399622
ENSG00000159618	-0.839879	0.0399777
ENSG00000156042	-0.772879	0.0401508
ENSG00000006468	0.71049	0.040397
ENSG00000073605	-0.685509	0.0403973
ENSG00000160180	-1.43241	0.0405244
ENSG00000198929	0.806074	0.0407005
ENSG00000198632	-0.834445	0.040905
ENSG00000267896	-0.593801	0.0409143
ENSG00000125046	-0.635562	0.041059
ENSG00000267426	-0.590183	0.041301
ENSG00000095713	1.20277	0.0414317
ENSG00000213903	-0.688688	0.0414679
ENSG00000214855	-0.599611	0.041671
ENSG00000269148	-0.603672	0.0417541
ENSG00000214967	-0.996771	0.0418576
ENSG00000125740	-1.35821	0.0421848
ENSG00000260317	-0.651069	0.0422952
ENSG00000186767	0.689315	0.0423784
ENSG00000196917	0.719516	0.0423789
ENSG00000117425	-0.7161	0.0424668
ENSG00000158270	0.775447	0.0425757
ENSG00000260482	0.764794	0.0425831
ENSG00000249550	1.15912	0.0426163
ENSG00000145730	0.600632	0.0426462
ENSG00000189350	-0.829304	0.0426744
ENSG00000105122	-0.648396	0.0427434
ENSG00000130224	0.83242	0.0428524
ENSG00000131730	0.649878	0.0429258
ENSG00000261425	0.935307	0.0430708
ENSG00000102287	-0.919102	0.0433754
ENSG00000230267	0.959285	0.0434384
ENSG00000115252	0.91156	0.0435409
ENSG00000133665	-0.718644	0.0436372
ENSG00000160318	-0.75498	0.0436915
ENSG00000137809	1.02804	0.0438041
ENSG00000255114	-1.12135	0.0438517
ENSG00000152705	-0.586661	0.0440077
ENSG00000156127	-0.83676	0.0443575
ENSG00000164483	-0.648231	0.0444999
ENSG00000161243	0.698931	0.0445076
ENSG00000173905	0.597275	0.044633
ENSG00000125378	0.82333	0.0446698
ENSG00000135338	0.5904	0.0446839
ENSG00000178538	1.01786	0.0446872
ENSG00000115468	0.768295	0.0448232
ENSG00000226332	-0.653531	0.0450273
ENSG00000238142	0.6091	0.0451025
ENSG00000232940	-1.32368	0.0451068
ENSG00000123080	-0.640517	0.0452375
ENSG00000122176	0.607212	0.0453169
ENSG00000122223	-0.770485	0.0454812
ENSG00000145649	-0.917009	0.0454999
ENSG00000174099	0.658748	0.0456102
ENSG00000124253	1.27584	0.0456631
ENSG00000149926	-0.732833	0.0456788
ENSG00000221845	-0.590191	0.0457221
ENSG00000166415	0.947032	0.0457906
ENSG00000110777	-0.808608	0.0457921
ENSG00000162849	0.911569	0.045955
ENSG00000173212	0.686958	0.0460048
ENSG00000267385	-0.588923	0.0462079
ENSG00000124491	0.842492	0.0466165
ENSG00000166147	0.83184	0.0466179
ENSG00000116774	0.650829	0.046763
ENSG00000021826	0.690096	0.0468292
ENSG00000172986	0.659443	0.0469724
ENSG00000228252	-0.929002	0.0470832
ENSG00000220472	-0.670278	0.0471356
ENSG00000143387	0.955011	0.0473158
ENSG00000142959	-0.730582	0.0473449
ENSG00000101335	0.586118	0.0473609
ENSG00000251381	0.629559	0.0475944
ENSG00000178662	0.667857	0.0480154
ENSG00000180644	-0.868809	0.0480728
ENSG00000004468	-0.870759	0.0481435
ENSG00000163354	-0.674562	0.0482033
ENSG00000206120	-0.727678	0.048345
ENSG00000176994	0.949345	0.0484483
ENSG00000166046	0.596748	0.0486375
ENSG00000189120	0.783173	0.0486953
ENSG00000138061	0.842886	0.0488441
ENSG00000214694	0.650075	0.0490323
ENSG00000151468	0.764548	0.0490725
ENSG00000204262	0.904284	0.0493575
ENSG00000163564	-0.60602	0.0497461
ENSG00000130234	-0.77141	0.0498749
ENSG00000133110	1.52683	0.049952
