# Supplementary material for: Network vulnerability-based and knowledge-guided identification of microRNA biomarkers indicating platinum resistance in high-grade serous ovarian cancer
Source: Clin Transl Med. 2019 Oct 29;8:28. doi: 10.1186/s40169-019-0245-6 (PMC6820656; doi:10.1186/s40169-019-0245-6)
Supplement: Supplementary file 4 — Additional file 4. Known miRNAs associated with platinum resistance in ovarian cancer. [file 40169_2019_245_MOESM4_ESM.xls]

## Sheet: Sheet1
Additional file 4. Known miRNAs associated with platinum resistance in ovarian cancer
miRNA ID	Expression	Cell line/Tissue
miR-9	Up	Primary cell, OV2008, C13*, SKOV3, A2780, CaOV3; Tissue
miR-15a	Up	A2780,OVSAHO,OVCAR 4
miR-16	Up	A2780,OVSAHO,OVCAR 4
miR-21	Up	A2780, SKOV3
miR-23a	Up	A2780
miR-29	Down	CP70,HeyC2,SKOV3,A2780
miR-30a	Down	A2780
miR-31	Up	A2780
miR-93	Up	OVCAR3,SKOV3;Tissue
miR-101	Down	A2780, SKOV3; Tissue
miR-106a	Up/Down	OVCAR3/A2780
miR-125b	Up	OV2008, C13*
miR-128	Down	SKOV3; Tissue
miR-130a	Up/Down	A2780, SKOV3/A2780
miR-130b	Down	A2780, SKOV3; Tissue
miR-133b	Down	A2780; Tissue
miR-136	Down	C13, OV2008; Tissue
miR-141	Up	A2780, OV56, OAW42, TOV21G, TOV112D; Tissue
miR-152	Up	SKOV3, A2780
miR-185	Up	SKOV3, A2780
miR-186	Down	A2780, OV2008, OVCAR3; Tissue
miR-193b	Up	OVCAR3
miR-199a	Up	Cancer stem cells
miR-199b-5p	Down	SKOV3, OVCA433, ES-2; Tissue
miR-200c	Up	A2780
miR-214	Up	A2780; Tissue
miR-224-5p	Up	OV2008, A2780;Tissue
miR-370	Down	IGROV1, TOV112D; Tissue
miR-376c	Up	OV2008, A2780
miR-449a	Down	A2780, SKOV3
miR-489	Down	OVCAR3, SKOV3
miR-497	Down	A2780, SKOV3; Tissue
miR-506	Down	HeyA8, OVCA433, SKOV3;Tissue
miR-513a-5p	Down	SKOV3, OAW42
miR-513b	Down	SKOV3, OAW43
miR-622	Up	BRCA1-mutant HGSOCs; Tissue
miR-634	Down	A2780
miR-873	NA	OVCAR3, A2780
let-7i	Down	SKOV3, OVCAR10, OVCAR3;Tissue
let-7e	Down	A2780
miR-98-5p	Up	A2780; Tissue
miR-483-3p	Up	IGROV-1, A2780, OVCAR-5
