# Supplementary material for: Network vulnerability-based and knowledge-guided identification of microRNA biomarkers indicating platinum resistance in high-grade serous ovarian cancer
Source: Clin Transl Med. 2019 Oct 29;8:28. doi: 10.1186/s40169-019-0245-6 (PMC6820656; doi:10.1186/s40169-019-0245-6)
Supplement: Supplementary file 5 — Additional file 5. The feature of target genes of the identified miRNA biomarkers in PRMNH. [file 40169_2019_245_MOESM5_ESM.xls]

## Sheet: Sheet1
Additional file 5. The feature of target genes of the identified miRNA biomarkers in PRMNH
miRNA ID	Gene Symbol	Single line-regulated target gene	Platinum resistance-associated target gene
miR-454-3p	GMFB	Yes	No
miR-454-3p	MTMR6	No	No
miR-454-3p	CYB5R4	No	No
miR-454-3p	ABCA1	No	Yes
miR-454-3p	MLLT10	No	No
miR-454-3p	PPARG	Yes	No
miR-454-3p	FBXO28	Yes	No
miR-454-3p	UBE2D1	Yes	No
miR-454-3p	IL1RAP	Yes	No
miR-454-3p	PFKFB3	Yes	No
miR-454-3p	CNTNAP3B	Yes	No
miR-454-3p	SPG20	Yes	No
miR-454-3p	THAP1	Yes	No
miR-454-3p	FKBP11	Yes	No
miR-454-3p	PTPRG	No	No
miR-454-3p	AKAP11	Yes	No
miR-454-3p	ENAH	No	No
miR-454-3p	NR3C2	No	No
miR-454-3p	ENPP4	Yes	No
miR-454-3p	ENPP5	Yes	No
miR-454-3p	PHTF2	Yes	No
miR-454-3p	IRF1	Yes	Yes
miR-454-3p	ERCC8	Yes	No
miR-454-3p	GJA1	Yes	Yes
miR-454-3p	KIAA1462	Yes	No
miR-454-3p	FNDC3A	No	No
miR-454-3p	MAP1B	Yes	No
miR-454-3p	ZNF148	Yes	No
miR-454-3p	HOXC8	No	No
miR-454-3p	FZD6	Yes	No
miR-454-3p	NFATC3	No	No
miR-454-3p	KIAA1033	Yes	No
miR-454-3p	EXOC5	No	No
miR-454-3p	FANCA	Yes	Yes
miR-454-3p	BMPR2	No	No
miR-454-3p	PIK3C2A	Yes	No
miR-454-3p	DUSP11	No	No
miR-454-3p	TNPO1	No	No
miR-454-3p	PANK3	No	No
miR-454-3p	RPS6KA5	No	No
miR-454-3p	ACSL4	No	No
miR-454-3p	TWF1	Yes	No
miR-454-3p	BCL11A	No	Yes
miR-454-3p	CLIC4	No	No
miR-454-3p	TMED7	No	No
miR-454-3p	HEG1	Yes	No
miR-454-3p	SUZ12	Yes	No
miR-454-3p	POSTN	Yes	Yes
miR-454-3p	SMAD5	Yes	No
miR-454-3p	ACBD3	Yes	No
miR-454-3p	TGFBR2	Yes	No
miR-454-3p	RASA1	Yes	No
miR-454-3p	CDH13	Yes	No
miR-454-3p	ATP13A3	No	No
miR-98-5p	DPYSL3	Yes	No
miR-98-5p	MLLT10	No	No
miR-98-5p	EEA1	Yes	No
miR-98-5p	SNX16	Yes	No
miR-98-5p	LGR4	Yes	No
miR-98-5p	SOCS1	No	No
miR-98-5p	ARL5A	Yes	No
miR-98-5p	IMPAD1	Yes	No
miR-98-5p	PTPRG	No	No
miR-98-5p	CCR7	Yes	No
miR-98-5p	RAG1	Yes	No
miR-98-5p	FBN1	Yes	No
miR-98-5p	TAF1A	Yes	No
miR-98-5p	GALC	Yes	No
miR-98-5p	RB1	Yes	Yes
miR-98-5p	XYLT1	Yes	No
miR-98-5p	MBNL2	Yes	No
miR-98-5p	FNDC3A	No	No
miR-98-5p	HOXC8	No	No
miR-98-5p	HOMER1	No	No
miR-98-5p	TEAD1	Yes	No
miR-98-5p	KIFC2	No	No
miR-98-5p	EXOC5	No	No
miR-98-5p	USP6	Yes	No
miR-98-5p	ANKRD46	Yes	No
miR-98-5p	ADAM9	Yes	Yes
miR-98-5p	CPE	Yes	Yes
miR-98-5p	ACSL4	No	No
miR-98-5p	GABPA	Yes	No
miR-98-5p	VGLL3	Yes	No
miR-98-5p	MAP4K3	No	No
miR-98-5p	COL4A5	Yes	No
miR-98-5p	ARHGAP28	Yes	No
miR-98-5p	CMTM6	Yes	No
miR-183-5p	FRMD6	Yes	No
miR-183-5p	ITGB1	Yes	Yes
miR-183-5p	SEC24A	Yes	No
miR-183-5p	PAM	Yes	Yes
miR-183-5p	TMEM14A	Yes	No
miR-183-5p	ATP13A3	No	No
miR-22-3p	TRUB1	Yes	No
miR-22-3p	MAP3K6	Yes	No
miR-22-3p	NDFIP2	Yes	No
miR-22-3p	TAP1	No	Yes
miR-22-3p	RAB5B	Yes	No
miR-22-3p	CLIC4	No	No
